# Supplementary material for: Hepatotoxicity Assessment of Anshenbunao Syrup by Multi-Component Quantification In Vivo/In Vitro and Cell Biological Evaluations
Source: Pharmaceuticals (Basel). 2026 Mar 1;19(3):404. doi: 10.3390/ph19030404 (PMC13028611; doi:10.3390/ph19030404)
Supplement: Supplementary file 1 [file pharmaceuticals-19-00404-s001.zip]

Archive with 1 entries (1 files):
- pharmaceuticals-4150480-supplementary.pdf
